# Supplementary material for: COI Barcodes combined with multilocus data for representative Aporia taxa shed light on speciation in the high altitude Irano-Turanian mountain plateaus (Lepidoptera: Pieridae)
Source: BMC Ecol Evol. 2024 Aug 3;24:105. doi: 10.1186/s12862-024-02294-3 (PMC11297774; doi:10.1186/s12862-024-02294-3)
Supplement: Supplementary file 1 — Supplementary Material 1. [file 12862_2024_2294_MOESM1_ESM.xlsx]

## Sheet: Sheet1
	Original ID	Corrected ID	voucher	data	Lat	Long	COI-5'	COI-3'	COII	CytB	ND1	ND5	EF1a	wg	16S	28S rDNA	28S I (D8)
1	Archonias brassolis	Archonias brassolis	MGCL:LEP-53237	Brazil: Santa Catarina, Florianopolis, Lagoa Peri, Trilha Gurita	-	-	ON436237	-	-	-	-	-	OK736666	*wg OK746773 and OK747128 are identical!!	-	-	-
2	Catasticta nimbice	Catasticta nimbice	MCZ:MFB-00-P244	Costa Rica: San Jose, Copey	-	-	ON436678	-	-	-	-	-	AY870532	OK747128	-	AY954554	-
3	Cepora nerissa	Cepora nerissa	CCNY:DL-16-V155	Viet Nam: Dong Nai, Cat Tien National Park, Crocodile Lake	-	-	ON436242	NC_071365	KM669593	KM669322	EU783936	NC_071365	OK736672	OK746778	KM669428	KT279594	KM669485
4	Charonias eurytele	Charonias eurytele	MCZ:MFB-00-P397	Peru: Huanuco, Tingo Maria	-	-	ON437092	-	DQ082801	-	-	-	OK737543	OK747539	-	-	-
5	Delias pasithoe	Delias pasithoe	YNU-LEP-PIE-2023PAS02	China: Yunnan, Xishuangbanna, Mengla, Menglun	-	-	OR965398	NC_047457	KM669574	KM669302	KM669354	NC_047457	KM669623	OK747243	KM669409	KM669521	KM669464
6	Eucheira socialis	Eucheira socialis	MCZ:MFB-00-P286	Mexico: Durango, El Madrono	-	-	ON436495	-	DQ463396	-	-	-	OK736922	OK747021	-	-	-
7	Leodonta tellane	Leodonta tellane	MGCL:LEP-02000	Peru: San Martin, Rioja	-	-	ON436260	-	-	-	-	-	OK736688	OK746797	-	-	-
8	Leuciacria acuta	Leuciacria acuta	MFB-00-P468	Indonesia: Pass Valley Wamena, Papua	-	-	DQ082761	-	-	-	-	AB901192	OK736690	OK746799	-	-	-
9	Melete lycimnia	Melete lycimnia	MFB-00-P316	Peru: 10 km SW of San Ramón, Chanchamayo district	-	-	DQ082800	DQ082800	GU164469	-	-	-	OK736694	OK746802	-	-	-
10	Mylothris chloris	Mylothris chloris	ZFMK:BN-SZS-00144	Liberia: East Nimba Nature Reserve, Radio Masts, Nimba Mountains	-	-	ON436267	-	-	-	KM984112	-	OK736696	MN928114	-	AY954555	-
11	Neophasia menapia	Neophasia menapia	NGK-02-C419		-	-	KM046824	-	KM046824	-	-	-	OK736924	OK747023	-	-	-
12	Pereute callinice	Pereute callinice	MGCL:LEP-03712	Ecuador: Zamora-Chinchipe, Loyola	-	-	ON436270	-	-	-	-	-	OK736700	OK746807	-	-	-
13	Prioneris thestylis	Prioneris thestylis	Pie11		-	-	OK342132	NC_071368	KM669587	KM669316	KM669369	NC_071368	OK736708	OK746815	KM669422	KM669534	KM669479
14	Aporia acraea	Aporia acraea	2022ACR01	China: Yunnan, Diqing, Zhongdian, Xiaozhongdian	27.5824	99.7913	OQ992569
15	Aporia goutellei	Aporia acraea	Aporia_goutellei	China: Sichuan, Yaan, Baoxing Country, Mt. Jiajinshan	30.8578	102.686	-	ON533767
16	Aporia acraea acraea	Aporia acraea acraea	AACR-CHSWB1	China: Sichuan, Wenchuan-Barkam, 5 km west of Lixian	31.416	103.156	658[0n]	This study
17	Aporia wolongensis koiwayai	Aporia acraea koiwayai	2022WOL01	China: Yunnan, Lijiang, Yulong, Yulong Xueshan	27.0983	100.175	OQ992605
18	Aporia wolongensis koiwayai	Aporia acraea koiwayai	2022WOL05	China: Yunnan, Diqing, Zhongdian, Haba Xueshan	27.3183	100.1	OQ992606
19	Aporia acraea wolongensis	Aporia acraea wolongensis	AACR-CHSWB2	China: Sichuan, Wenchuan-Barkam, 5 km west of Lixian	31.416	103.156	654[0n]	This study
20	Aporia acraea wolongensis	Aporia acraea wolongensis	AACR-CHSWB3	China: Sichuan, Wenchuan-Barkam, 5 km west of Lixian	31.416	103.156	658[0n]	This study
21	Aporia agathon	Aporia agathon	AAGA-BTKYO1	Bhutan: Khentong near Yonphula	27.2606	91.5139	658[0n]	This study
22	Aporia agathon	Aporia agathon	AAGA-BTTBC1	Bhutan: Tashiyangse, Buyang-Chungdu	27.6094	91.4974	637[0n]	This study
23	Aporia agathon	Aporia agathon	AAGA-CHTNT1	China: Tibet, Nyingrtri Province, Tongmai	30.1165	95.0728	658[0n]
24	Aporia agathon	Aporia agathon	AAGA-CHTNT2	China: Tibet, Nyingrtri Province, Tongmai	30.1165	95.0728	658[0n]
25	Aporia agathon	Aporia agathon	MFB-00-P481	China: Yunnan, Near Lijang	26.8565	100.227	DQ082760						AY870590	DQ082807
26	Aporia agathon	Aporia agathon	A-11756A	India: Mussoorie, Uttarakhand	30.4629	78.0177	KU640959
27	Aporia agathon	Aporia agathon	A-11756B	India: Mussoorie, Uttarakhand	30.4629	78.0177	KU640960
28	Aporia agathon	Aporia agathon	A-11757	India: Charleville, Mussorie Range, Uttarakhand	30.4677	78.0685	KU640961
29	Aporia agathon	Aporia agathon	A-11758	India: Charleville, Mussorie Range, Uttarakhand	30.4677	78.0685	KU640962
30	Aporia agathon	Aporia agathon	A-11759	India: Charleville, Mussorie Range, Uttarakhand	30.4677	78.0685	KU640963
31	Aporia agathon	Aporia agathon	A-11760	India: Charleville, Mussorie Range, Uttarakhand	30.4677	78.0685	KU640964
32	Aporia agathon	Aporia agathon	AAGA-NPKPU3	Nepal: Kathmandu Valley, Phulkhowiki Mt.	27.5711	85.4056	658[0n]	This study
33	Aporia agathon	Aporia agathon	AAGA-NPKVP2	Nepal: Kathmandu Valley, Phulkhowiki Mt.	27.5711	85.4056	658[0n]	This study
34	Aporia agathon	Aporia agathon	AAGA-NPMPT1	Nepal: Makwanpur District Pulum/Tistung	27.6852	85.0753	658[0n]	This study
35	Aporia agathon	Aporia agathon	AAGA-NPDDL1	Nepal: Western, Dolpo District, Likhu	29.04	82.7077	658[0n]
36	Aporia agathon	Aporia agathon	AAGA-NPDDL2	Nepal: Western, Dolpo District, Likhu	29.04	82.7077	658[0n]
37	Aporia harrietae	Aporia agathon	AHAR-BTWDN1	Bhutan: Wangdi District, Nupding	27.4526	90.0675	614[0n]	This study
38	Aporia harrietae	Aporia agathon	AHAR-BTWDN2	Bhutan: Wangdi District, Nupding	27.4526	90.0675	625[0n]	This study
39	Aporia agathon	Aporia agathon	A.aga1	China: Tibet, Motuo	29.3252	95.333	KU921255		KM669578	KM669305	KM669358		KM669627		KM669413	KM669525	KM669468
40	Aporia agathon agathon	Aporia agathon agathon	AAGA-NPKVN1	Nepal: Kathmandu Valley, Nagsrjun	27.7325	85.2567	658[0n]
41	Aporia agathon bifurcata	Aporia agathon bifurcata	2022AGT02	China: Yunnan, Dali, Huadian	25.5958	100.248	OQ992575
42	Aporia agathon bifurcata	Aporia agathon bifurcata	2022AGT01	China: Yunnan, Kunming, Chenggong	24.8855	102.821	OQ992574
43	Aporia agathon gaolingonshanensis	Aporia agathon gaolingonshanensis	2023AGT13	China: Yunnan, Dehong, Yingjiang, Xima	24.7533	97.7006	OR965372
44	Aporia agathon gaolingonshanensis	Aporia agathon gaolingonshanensis	2023AGT14	China: Yunnan, Dehong, Yingjiang, Xima	24.7533	97.7006	OR965373
45	Aporia agathon gaolingonshanensis	Aporia agathon gaolingonshanensis	2023AGT15	China: Yunnan, Dehong, Yingjiang, Xima	24.7533	97.7006	OR965374
46	Aporia agathon gaolingonshanensis	Aporia agathon gaolingonshanensis	2023AGT16	China: Yunnan, Dehong, Yingjiang, Xima	24.7533	97.7006	OR965375
47	Aporia agathon gaolingonshanensis	Aporia agathon gaolingonshanensis	2023AGT17	China: Yunnan, Dehong, Yingjiang, Xima	24.7533	97.7006	OR965376
48	Aporia agathon gaolingonshanensis	Aporia agathon gaolingonshanensis	2019AGT11	China: Yunnan, Nujiang, Gongshan, Bingzhongluo	28.015	98.6214	OQ992597
49	Aporia agathon gaolingonshanensis	Aporia agathon gaolingonshanensis	2019AGT12	China: Yunnan, Nujiang, Gongshan, Bingzhongluo	28.015	98.6214	OQ992598
50	Aporia agathon moltrechti	Aporia agathon moltrechti	AAGA-TWPUL2	Taiwan: Nantou, Puli	23.9933	120.965	419[0n]
51	Aporia agathon moltrechti	Aporia agathon moltrechti	UMUT:MY-2016-6	Taiwan: Taichung County	24.1717	120.662	ON436234						OK736663	OK746770
53	Aporia agathon omotoi	Aporia agathon omotoi	AAGA-CHYSV1	China: Sichuan, Salween Valley, 6 km east of Fugong	26.958	98.862	658[0n]	This study
54	Aporia agathon omotoi	Aporia agathon omotoi	AAGA-CHYSB1	China: Yunnan, C15, Sanba:Biotopel (Zhongdian)	25.6526	99.5608	658[0n]
55	Aporia agathon omotoi	Aporia agathon omotoi	AAGA-CHYSB2	China: Yunnan, C15, Sanba:Biotopel (Zhongdian)	25.6526	99.5608	658[0n]
56	Aporia agathon omotoi	Aporia agathon omotoi	2022AGT03	China: Yunnan, Diqing, Deqen, Chunduole	28.0652	98.9091	OQ992599
57	Aporia agathon omotoi	Aporia agathon omotoi	2022AGT05	China: Yunnan, Diqing, Zhongdian, Wujing	27.6983	99.4615	OQ992600
58	Aporia (agathon) phryxe	Aporia agathon phryxe	AAGA-INDHPR1	India: Himachal Pradesh	32.1024	77.5619	658[0n]
59	Aporia (agathon) phryxe	Aporia agathon phryxe	AAGA-INDKCH1	India: Himachal Pradesh, Khaijiar-Chomba district	32.5558	76.0656	658[0n]
60	Aporia leucodice	Aporia belucha belucha	SMNS-VN01	Pakistan: Baluchistan, Ziarat	30.3939	67.7169	658[0n]
61	Aporia leucodice	Aporia belucha belucha	SMNS-VN02	Pakistan: Baluchistan, Ziarat	30.3939	67.7169	658[0n]
62	Aporia leucodice	Aporia belucha belucha	SMNS-VN10	Pakistan: Baluchistan, Ziarat, Chena	30.5481	68.157	610[0n]
63	Apora belucha	Aporia belucha leechi	DDB-VN07	Afghanistan: Panjshir, Panjshir valley	35.2657	69.4678	658[0n]
64	Aporia leucodice	Aporia belucha leechi	DNAwthAporia008	Afghanistan: Panjshir valley	35.2657	69.4678	658[0n]
65	Aporia leucodice	Aporia belucha leechi	ZFMK-LepDNA0000165	Pakistan: Chitral, Hindukusch, Tirich Mir, Atak	36.2765	71.6902	658[0n]
66	Aporia bernardi	Aporia bernardi	ABER-CHGSM2	China: Ghizhou, Kaili-Leishan Miao Mts	26.4319	108.078	419[0n]
67	Aporia bernardi bernardi	Aporia bernardi bernardi	ABER-CHSLB1	China: Sichuan, Lixiam-Barkam road, 25 km east of Barkam	31.8732	102.453	658[0n]	This study
68	Aporia bernardi yunnana	Aporia bernardi yunnana	2022BER01	China: Yunnan, Lijiang, Yulong, Yulong Xueshan	27.0983	100.175	OQ992570
69	Aporia bernardi yunnana	Aporia bernardi yunnana	2022BER08	China: Yunnan, Lijiang, Yulong, Yulong Xueshan	27.0983	100.175	OQ992571
70	Aporia bernardi yunnana	Aporia bernardi yunnana	ABER-CHYDE2	China: Yunnan, C12, 30 km south of Deqen	28.322	98.921	658[0n]	This study
71	Aporia bieti	Aporia bieti	A.bie1	China: Shaanxi, Fengxian	33.9123	106.522	KU921256
72	Aporia bieti	Aporia bieti	ab1	not given	unknown	unknown	OR491810
73	Aporia bieti	Aporia bieti	ab2	not given	unknown	unknown	OR491811
74	Aporia bieti	Aporia oberthuri	AS	not given	unknown	unknown	-		GU813994
75	Aporia bieti	Aporia bieti	HJS-200601	China: Yunnan, Lijiang	26.8565	100.227	EF584850			EF584873
76	Aporia hippia	Aporia bieti	AHIP-CHSYS1	China: Sichuan, Ya`an-Shimian Siping-06c	29.719	102.606	632[0n]
77	Aporia bieti gregoryi	Aporia bieti gregoryi	2022BIT01	China: Yunnan, Diqing, Weixi, Baluo	27.487	99.0362	OQ992572
78	Aporia bieti gregoryi	Aporia bieti gregoryi	2022BIT08	China: Yunnan, Lijiang, Yulong, Lashi	27.2776	99.4625	OQ992573
79	Aporia bieti lihsieni	Aporia bieti lihsieni	ABIE-CHSYL1	China: Sichuan, Ya`an-Luding Erlang Shan	29.9667	102.333	658[0n]	This study
80	Aporia bieti lihsieni	Aporia bieti lihsieni	ABIE-CHSYL2	China: Sichuan, Ya`an-Luding Erlang Shan	29.9667	102.333	658[0n]
81	Aporia bieti xizangensis	Aporia bieti xizangensis	ABIE-CHTNV1	China: Tibet, T11, Nymchi Valley road, Namse Zhampa-Gongpo Giamda	29.9367	93.1463	658[0n]
82	Aporia bieti xizangensis	Aporia bieti xizangensis	ABIE-CHTRL1	China: Tibet, T4, Lhasa-Nymchi road, 20km east of Mi La	29.8764	92.5664	262[0n]
83	Aporia bieti	Aporia bieti	-	Unpublished	-	-	OP526834	OP526834	OP526834	OP526834	OP526834	OP526834
84	Aporia crataegi	Aporia crataegi	-	Mongolia	46.8625	103.847	NC_018346	NC_018346	NC_018346	NC_018346	NC_018346	NC_018346
85	Aporia crataegi	Aporia crataegi	-	China	-	-	MF576059	MF576059	MF576059	MF576059	MF576059	MF576059
86	Aporia crataegi	Aporia crataegi	AC8761	Japan: Hokkaido Prefecture, Sorachi-gun	43.4382	142.455	MK924152			MK921815
87	Aporia crataegi	Aporia crataegi	ACRA-CHSTM1	China: Sichuan, Between Maoxian and Songpan	32.334	103.722	658[0n]	This study
88	Aporia crataegi	Aporia crataegi	ACRA-ESPDS1	Spain: Poyedo de Soria	42.0117	-2.50339	658[0n]
89	Aporia crataegi	Aporia crataegi	ACRA-ITLFG1	Italy: Lazio, Guarcino (FR)	41.8052	13.301	624[0n]
90	Aporia crataegi	Aporia crataegi	JDF0129	Uzbekistan: Tashkent	41.2995	69.2401	MN993031
91	Aporia crataegi	Aporia crataegi	MGCL:LEP-48320	Uzbekistan: Tashkent, Greater Chimgan Mt.	41.4951	70.0579	ON436235						OK736664	EU141242
92	Aporia potanini	Aporia crataegi	HJS-200603	China: Heilongjiang, Qiqihaer	47.3543	123.918	EF584852			EF584875
93	Aporia delavayi	Aporia delavayi	A.del1	China: Shaanxi, Huoditang	33.4324	108.453	KU921258		KM669581	KM669308	KM669361		KM669630			KM669526	KM669471
94	Aporia delavayi	Aporia delavayi	ADEL-CHSWB1	China: Sichuan, Wenchuan-Barkam, 5 km west of Lixian	31.416	103.156	616[0n]	This study
95	Aporia delavayi	Aporia delavayi	ADEL-CHSWB2	China: Sichuan, Wenchuan-Barkam, 5 km west of Lixian	31.416	103.156	569[0n]	This study
96	Aporia delavayi	Aporia delavayi	ADEL-CHSWB3	China: Sichuan, Wenchuan-Barkam, 5 km west of Lixian	31.416	103.156	630[0n]
97	Aporia delavayi dayensis	Aporia delavayi dayensis	ADEL-CHSDH1	China: Sichuan, Dayi district, 30-35 km north of Huashuiwan	30.704	103.201	658[0n]	This study
98	Aporia delavayi delavayi	Aporia delavayi delavayi	2022DEL01	China: Yunnan, Diqing, Weixi, Badi	27.8687	98.9851	OQ992576
99	Aporia delavayi delavayi	Aporia delavayi delavayi	2022DEL02	China: Yunnan, Diqing, Weixi, Baluo	27.487	99.0362	OQ992577
100	Aporia delavayi minschani	Aporia delavayi minschani	2022DEL05	China: Yunnan, Diqing, Weixi, Baluo	27.487	99.0362	OR178642
101	Aporia delavayi minschani	Aporia delavayi minschani	2022DEL06	China: Shaanxi, Baoji, Fengxian, Hekou	33.8328	106.699	OR178643
102	Aporia genestieri genestieroides	Aporia genestieri	AGEN-CHSDD2	China: Sichuan, Dayi district, 23 km north of Huashuiwan	30.717	103.243	658[0n]	This study
103	Aporia hippia	Aporia genestieri	-	China: Gansu, Diebu County, Henzu	33.9155	103.958	NC_033889	NC_033889	NC_033889	NC_033889	NC_033889	NC_033889
105	Aporia genestieri genestieri	Aporia genestieri genestieri	AGEN-CHSWB2	China: Sichuan, Wenchuan-Barkam, 5 km west of Lixian	31.416	103.156	658[0n]	This study
106	Aporia genestieri genestieroides	Aporia genestieri genestieroides	2022GEN07	China: Yunnan, Lijiang, Yulong, Lashi	27.2776	99.4625	OQ992578
107	Aporia genestieri genestieroides	Aporia genestieri genestieroides	AGEN-CHSWB1	China: Sichuan, Wenchuan-Barkam, 5 km west of Lixian	31.416	103.156	586[0n]	This study
108	Aporia genestieri genestieroides	Aporia genestieri genestieroides	AGEN-CHYSL1	China: Sichuan, Salween Valley, 35Km east of Liuku	25.81	99.093	658[0n]	This study
109	Aporia genestieri genestieroides	Aporia genestieri genestieroides	AGEN-CHYSV2	China: Yunnan, Salween valley	26.6176	98.9062	631[0n]	This study
110	Aporia genestieri pseudopotanini	Aporia genestieri pseudopotanini	2022GEN01	China: Shaanxi, Baoji, Fengxian, Hekou	33.8328	106.699	OR178644
111	Aporia genestieri pseudopotanini	Aporia genestieri pseudopotanini	2022GEN02	China: Shaanxi, Baoji, Fengxian, Hekou	33.8328	106.699	OR178645
112	Aporia genestieri pseudopotanini	Aporia genestieri pseudopotanini	2022GEN08	China: Shaanxi, Baoji, Fengxian, Hekou	33.8328	106.699	OR883518
113	Aporia giacomazzoi	Aporia giacomazzoi	AGIA-CHSCW3	China: Sichuan, road Chengdu-Wenchuan, 30 km to Wenchuan	31.2606	103.635	658[156n]
114	Aporia gigantea	Aporia gigantea	AGIG-CHSDA1	China: Sichuan, Dayi district	30.5672	103.26	658[0n]	This study
115	Aporia gigantea	Aporia gigantea	AGIG-CHSDD1	China: Sichuan, Dayi district, 23 km north of Huashuiwan	30.717	103.248	618[0n]	This study
116	Aporia gigantea	Aporia gigantea	AGIG-CHSDS1	China: Sichuan, Dayi district	30.5672	103.26	618[0n]	This study
117	Aporia larraldei melanica o largetaui?	Aporia gigantea	ALRG-CHSKL1	China: Sichuan, 10.5 km Kangding, direction of Luding	30.104	103.043	658[0n]
118	Aporia intercostata	Aporia gigantea [contamination?]	HJS-200602	China: Anhui, Huangshan	29.7152	118.339	EF584851			EF584874
119	Aporia goutellei	Aporia goutellei	A.gou1	China: Shaanxi, Huoditang	33.4324	108.453	KU921261			KM669311	KM669364		KM669633		KM669418	KM669529	KM669474
120	Aporia goutellei	Aporia goutellei	AGOU-CHSWE1	China: Sichuan, 20 km north-east of Weizhou	31.567	103.7	624[0n]	This study
121	Aporia acraea	Aporia goutellei	APA - Aporia acraea	China: Sichuan, Yaan, Baoxing Country, Mt. Jiajinshan	30.8578	102.686	-				ON216403	ON216497		ON216585
122	Aporia goutellei goutellei	Aporia goutellei goutellei	2011GOT15	China: Shaanxi, Ankang, Ningshan, Yuehe Ping	33.4303	108.465	OR883525
123	Aporia goutellei goutellei	Aporia goutellei goutellei	2015GOT14	China: Shaanxi, Ankang, Ningshan, Yuehe Ping	33.4303	108.465	OR883524
124	Aporia goutellei goutellei	Aporia goutellei goutellei	2022GOT03	China: Yunnan, Lijiang, Yulong, Yulong Xueshan	27.0983	100.175	OQ992579
125	Aporia goutellei goutellei	Aporia goutellei goutellei	2022GOT04	China: Yunnan, Lijiang, Yulong, Yulong Xueshan	27.0983	100.175	OQ992580
126	Aporia goutellei nitida ??	Aporia goutellei nitida	AGOU-CHSCH1	China: Sichuan, Chuanjoushai	32.733	103.65	658[0n]	This study
127	Aporia goutellei xantina	Aporia goutellei xantina	AGOU-CHECMV2	China: Tibet, Chamdo, Mekong Valley	30.976	97.339	610[1n]	This study
128	Aporia harrietae	Aporia harrietae	AHAR-BTKYO1	Bhutan: Khentong near Yonphula	27.2606	91.5139	609[1n]
129	Aporia harrietae	Aporia harrietae	AHAR-BTTDH1	Bhutan: Thimphu District, Huntso [Hungtsho]	27.5026	89.7312	637[0n]	This study
130	Aporia harrietae	Aporia harrietae	AHAR-BTTDH2	Bhutan: Thimphu District, Huntso [Hungtsho]	27.5026	89.7312	627[0n]	This study
131	Aporia harrietae	Aporia harrietae	AHAR-BTTDH3	Bhutan: Thimphu District, Huntso [Hungtsho]	27.5026	89.7312	658[0n]	This study
132	Aporia harrietae	Aporia harrietae	AHAR-BTTDT1	Bhutan: Thimphu District, Tangucheri	27.5929	89.6418	621[2n]	This study
133	Aporia harrietae	Aporia harrietae	AHAR-BTTDT2	Bhutan: Thimphu District, Tangucheri	27.5929	89.6418	648[1n]	This study
134	Aporia harrietae	Aporia harrietae	AHAR-BTTDT3	Bhutan: Thimphu District, Tangucheri	27.5929	89.6418	658[0n]	This study
135	Aporia harrietae	Aporia harrietae	AHAR-BTTDT4	Bhutan: Thimphu District, Tangucheri	27.5929	89.6418	618[0n]	This study
136	Aporia harrietae	Aporia harrietae	AHAR-BTTDT5	Bhutan: Thimphu District, Tangucheri	27.5929	89.6418	630[0n]	This study
137	Aporia harrietae	Aporia harrietae	AHAR-BTTYW1	Bhutan: Tashiyangse, Womenang	27.6631	91.516	631[1n]	This study
138	Aporia harrietae	Aporia harrietae	AHAR-BUKAK1	Bhutan	27.5142	90.4336	658[0n]
139	Aporia harrietae	Aporia harrietae	AHAR-BUKAK2	Bhutan	27.5142	90.4336	658[0n]
140	Aporia harrietae	Aporia harrietae	AHAR-BUKAK3	Bhutan	27.5142	90.4336	658[0n]
141	Aporia harrietae	Aporia harrietae	AHAR-BUKAK4	Bhutan	27.5142	90.4336	658[0n]
142	Aporia monbeigi	Aporia harrietae	AMON-BTJDH1	Bhutan: 2km north of Jakar, road to Dhur	27.6091	90.6945	658[0n]
143	Aporia harrietae baylei	Aporia harrietae baylei	AHAR-CHTNP1	China: Tibet, Nyingtri Province, 20km Tongmai	30.038	95.2281	658[0n]	This study
144	Aporia harrietae chiara	Aporia harrietae chiara	AHAR-BTJDH1	Bhutan: 12km north of Jakar	27.6786	90.7349	658[0n]
145	Aporia harrietae harrietae	Aporia harrietae harrietae	AHAR-BTTDT6	Bhutan: Thimphu	27.4716	89.6386	658[0n]
146	Aporia harrietae paracrea	Aporia harrietae paracrea	2022HAR03	China: Yunnan, Lijiang, Yulong, Daju	27.2994	100.23	OQ992581
147	Aporia harrietae paracrea	Aporia harrietae paracrea	2022HAR04	China: Yunnan, Diqing, Weixi, Badi	27.8687	98.9851	OQ992582
148	Aporia harrietae paracrea	Aporia harrietae paracrea	2023HAR01	China: Yunnan, Nujiang, Gongshan, Kelaoluo	28.1733	98.2165	OR883511
149	Aporia harrietae paracrea	Aporia harrietae paracrea	2023HAR02	China: Yunnan, Nujiang, Gongshan, Kelaoluo	28.1733	98.2165	OR883512
150	Aporia harrietae paracrea	Aporia harrietae paracrea	2023HAR04	China: Yunnan, Nujiang, Gongshan, Kelaoluo	28.1733	98.2165	OR883513
151	Aporia harrietae paracrea	Aporia harrietae paracrea	AHAR-CHYNS1	China: Yunnan, Ningjing Shan Wei-Shi	25.5883	103.368	612[0n]	This study
152	Aporia harrietae paracrea	Aporia harrietae paracrea	AHAR-CHYTK1	China: Yunnan, Tsekou, [=Yanmen, on the Lancang/Mekong river]	28.0748	98.9209	614[0n]	This study
153	Aporia hastata	Aporia hastata	2022HAS03	China: Yunnan, Dali, Eryuan, Fengyu	25.9911	99.9276	OQ992583
154	Aporia hastata	Aporia hastata	2022HAS04	China: Yunnan, Dali, Eryuan, Fengyu	25.9911	99.9276	OQ992584
155	Aporia hastata	Aporia hastata	AHAS-CHYLA1	China: Yunnan, 10km west of Lijiang	26.8409	100.342	658[0n]	This study
156	Aporia hastata	Aporia hastata	AHAS-CHYLA2	China: Yunnan, 10km west of Lijiang	26.8409	100.342	658[0n]	This study
157	Aporia hastata	Aporia hastata	YNU-LEP-PIE-2022HAS01 clone HAS01	China: Yunnan, Eryuan County, Fengyu (2,200 m)	25.9826	99.9639	NC_068354	NC_068354	NC_068354	NC_068354	NC_068354	NC_068354
158	Aporia hippia	Aporia hippia	A.hip1	China: Shaanxi, Taochuan	34.0547	107.552	KU921262
159	Aporia hippia	Aporia hippia	AH-2007-07C	China: Qinghai, Huzhu	36.8441	101.958	JQ922053			JQ924421
160	Aporia hippia	Aporia hippia	Eu1-175-11	Mongolia: Tov, Terelji	47.9849	107.466	LC471695					LC471654
161	Aporia hippia	Aporia hippia	Eu2-245-2	China: Beijing	39.9042	116.407	LC471696					LC471655
162	Aporia hippia	Aporia hippia	Eu3-175-12	Russia: Khabarovskyi, Amur region	49.5351	135.999	LC471697					LC471656
163	Aporia hippia	Aporia hippia	Eu4-255-92	Russia: Khabarovskyi, Amur region	49.5351	135.999	-					LC471657
164	Aporia hippia	Aporia hippia	Jp1-64-12	Japan: Nagano, Yatsugatake Mts	35.9708	138.37	LC471698
165	Aporia hippia	Aporia hippia	Jp1-64-13	Japan: Yamanashi, Yatsugatake Mts	35.9084	138.364	-					LC471658
166	Aporia bieti	Aporia hippia [misidentified as bieti]	-	China: Gansu, Diebu County, Henzu	33.9155	103.958	NC_033888	NC_033888	NC_033888	NC_033888	NC_033888	NC_033888
167	Aporia hippia crataegioides	Aporia hippia crataegioides	2022HIP01	China: Beijing, Mentougou, Qingshui, Dongling Shan	40.0343	115.462	OR178646
168	Aporia hippia japonica	Aporia hippia japonica	[from Japan: Nagano]	Japan: Nagano	36.6511	138.112	AB107922					AB107119
169	Aporia hippia japonica	Aporia hippia japonica	HaplotypeA	Japan: Honshu (the Asama, Yatsugatake and northern Akaishi Mountains)	36.4076	138.521	LC639998
170	Aporia hippia japonica	Aporia hippia japonica	HaplotypeB	Japan: Honshu (central and southern Akaishi Mountains)	35.7279	138.189	LC639999
171	Aporia hippia taupingi	Aporia hippia taupingi	2022HIP02	China: Gansu, Yuzhong county, Lanzhou	36.0495	103.868	OR178647
172	Aporia horwartii	Aporia horwartii	AHOR-CHTGY1	China: Tibet, Giamda	29.9367	93.1463	601[0n]
173	Aporia illumina	Aporia illumina	DNAwthAporia009	Iran: Khorasan-e Jonubi, Kuh-e Sorkh, S. vic. Kadkan	35.5403	58.8807	658[0n]
174	Aporia illumina	Aporia illumina	DNAwthAporia010	Iran: Khorasan-e Jonubi, Kuh-e Sorkh, S. vic. Kadkan	35.5403	58.8807	658[0n]
175	Aporia illumina	Aporia illumina	DNAwthAporia011	Iran: Khorasan-e Jonubi, Kuh-e Sorkh, S. vic. Kadkan	35.5403	58.8807	658[0n]
176	Aporia illumina	Aporia illumina	DNAwthAporia012	Iran: Khorasan-e Jonubi, Kuh-e Sorkh, S. vic. Kadkan	35.5403	58.8807	658[0n]
177	Aporia illumina	Aporia illumina	DNAwthAporia013	Iran: Semnan, Shahkuh, Shahkuh-e Poin (SE Passhohe)	36.5622	54.4174	658[0n]
178	Aporia illumina	Aporia illumina	DNAwthAporia014	Iran: Mazandaran, Kuh-e Shavar, vic. Tashi	36.5739	54.6636	658[0n]
179	Aporia illumina	Aporia illumina	DNAwthAporia015	Iran: Mazandaran, Kuh-e Shavar, 5 km E. vic. Tashi	36.5801	54.7426	658[0n]
180	Aporia illumina	Aporia illumina	DNAwthAporia016	Iran: Golestan, Shahkuh, Shahkuh-e Bala, Pass (Ostseite)	36.5663	54.497	658[0n]
181	Aporia illumina	Aporia illumina	DNAwthAporia017	Iran: Semnan, Shahkuh, Shahkuh-e Poin (SE Passhohe)	36.5622	54.4174	307[0n]
182	Aporia illumina	Aporia illumina	DNAwthAporia018	Iran: Mazandaran, Kuh-e Shavar, 5 km E. vic. Tashi	36.5801	54.7426	658[0n]
183	Aporia illumina	Aporia illumina	RPVL-00266	Iran: Shahkuh	36.5	54.5	658[0n]
184	Aporia leucodice	Aporia illumina	ZFMK-LepDNA0000169	Iran: Semnan, ostl. Elburs-Gebirge, Shahkuh, Mazrajeh, Golestan	36.5566	54.6089	658[0n]
185	Aporia leucodice	Aporia illumina	ZFMK-LepDNA0000170	Iran: Semnan, ostl. Elburs-Gebirge, Shahkuh, Mazrajeh, Golestan	36.5566	54.6089	658[0n]
186	Aporia leucodice	Aporia ahura n. sp.	ARPI-9999-029	Iran: Tehran, Chalus road, Dizin	36.0501	51.4154	MN993007
187	Aporia leucodice	Aporia ahura n. sp.	ARPI-9999-030	Iran: Tehran, Dizin, Varangeh Rud	36.1202	51.3646	MN993029
188	Aporia leucodice	Aporia ahura n. sp.	ARPI-9999-031	Iran: Tehran, Dizin, Varangeh Rud	36.1202	51.3646	MN993000
189	Aporia leucodice	Aporia ahura n. sp.	ARPI-9999-032	Iran: Khorasan, Bojnurd, Ashkhaneh (mislabeled)	37.5544	56.9267	MN993017
190	Aporia joubini	Aporia joubini	NHMUK010201224	China: Yunnan, Tsekou, [=Yanmen, on the Lancang/Mekong river]	28.0748	98.9209	MN993055
191	Aporia kamei	Aporia kamei	2022KAM01	China: Yunnan, Diqing, Zhongdian, Xiaozhongdian	27.5824	99.7913	OQ992585
192	Aporia kamei	Aporia kamei	2022KAM02	China: Yunnan, Diqing, Zhongdian, Xiaozhongdian	27.5824	99.7913	OQ992586
193	Aporia kamei	Aporia kamei	2022KAM10	China: Yunnan, Lijiang, Yulong, Shitou	26.7967	99.4873	OQ992587
194	Aporia kamei	Aporia kamei	2022KAM12	China: Yunnan, Diqing, Weixi, Badi	27.8687	98.9851	OQ992588
195	Aporia kamei	Aporia kamei	AKAM-CHYLZ1	China: Yunnan, Lijiang - Zhongdian	27.4098	99.9305	658[0n]
196	Aporia kamei	Aporia kamei	AKAM-CHYNR2	China: Yunnan, C7bis, km 2111 of road 214	27.422	99.953	658[0n]	This study
197	Aporia kanekoi	Aporia kanekoi	AKAN-CHSDY1	China: Sichuan, Dayi District, butterfly valley sic5	30.667	103.253	624[0n]	This study
198	Aporia kanekoi	Aporia kanekoi	AKAN-CHSWD1	China: Sichuan, Wenchuan-Dujangyan, 30km south of Wenchuan	31.229	103.471	618[0n]	This study
199	Aporia gigantea	Aporia largeteaui	A.gig1	China: Sichuan, Mt. Emeshan	29.516	103.335	KU921260						KU921254
200	Aporia largeteaui	Aporia largeteaui	-	China	-	-	NC_058011	NC_058011	NC_058011	NC_058011	NC_058011	NC_058011
201	Aporia largeteaui	Aporia largeteaui	2022LAG03	China: Hubei, Xiangyang, Baokang, Houping	31.745	111.224	OR178648
202	Aporia largeteaui	Aporia largeteaui	2022LAG04	China: Hubei, Xiangyang, Baokang, Houping	31.745	111.224	OR178649
203	Aporia largeteaui	Aporia largeteaui	2022LAG05	China: Guizhou, Tongren, Shiqian, Jufeng	27.3696	107.969	OR178650
204	Aporia largeteaui	Aporia largeteaui	A.lar1	China: Shaanxi, Fengxian	33.9123	106.522	KU921263		KM669580	KM669307	KM669360		KM669629		KM669415		KM669470
206	Aporia larraldei melania o melanica?	Aporia larraldei	ALAR-CHSKR1	China: Sichuan, 10.5 km Kangding, direction of Luding	30.104	102.043	658[0n]	This study
207	Aporia larraldei melania o melanica?	Aporia larraldei	ALAR-CHSKR2	China: Sichuan, 10.5 km Kangding, direction of Luding	30.104	102.043	658[0n]	This study
208	Aporia larraldei melanica	Aporia larraldei melania	ALAR-CHSKR3	China: Sichuan, 10.5 km Kangding, direction of Luding	30.104	102.043	658[0n]	This study
209	Aporia larraldei shizouyai	Aporia larraldei shizouyai	ALAR-CHSWD1	China: Sichuan, Wenchuan-Dujangyan, 30km south of Wenchuan	31.229	103.471	658[0n]	This study
210	Aporia lemulti	Aporia lemoulti	ALEM-CHSDP3	China: Sichuan, Dechang-Puwei	27.0437	101.972	658[0n]
211	Aporia lemoulti	Aporia lemoulti	ALEM-CHSSD1	China: Sichuan, South-East Dechang	27.083	102.017	616[0n]	This study
212	Aporia leucodice	Aporia leucodice	ALEU-KZTDO1	Kyrgyzstan: Dolon Pass	41.8403	75.7416	607[0n]
213	Aporia leucodice	Aporia leucodice aryana	DNAcdb0121	Afghanistan: Panjshir valley	35.2657	69.4678	658[0n]
214	Aporia leucodice	Aporia leucodice aryana	GCB-Ap3	Afghanistan: Panjshir valley	35.5026	69.955	658[0n]
215	Aporia leucodice	Aporia leucodice leucodice	2005-LOWA-277	Kazakhstan: Dshungarski Alatau (West), Koksu	44.717	79	FJ663282
216	Aporia leucodice	Aporia leucodice leucodice	2005-LOWA-278	Kazakhstan: Dshungarski Alatau (West), Koksu	44.717	79	FJ663281
217	Aporia leucodice	Aporia leucodice leucodice	2005-LOWA-279	Kazakhstan: Dshungarski Alatau (West), Koksu	44.717	79	FJ663280
218	Aporia leucodice	Aporia leucodice leucodice	2005-LOWA-280	Kazakhstan: Dshungarski Alatau (West), Koksu	44.717	79	FJ663279
219	Aporia leucodice	Aporia leucodice leucodice	2005-LOWA-353	Kyrgyzstan: Tienschan; Naryn Region, Moldatoo Mts, Teke-Uyuk	41.5	74.617	FJ663278
220	Aporia leucodice	Aporia leucodice leucodice	2005-LOWA-354	Kyrgyzstan: Tienschan; Naryn Region, Moldatoo Mts, Teke-Uyuk	41.5	74.617	FJ663277
221	Aporia leucodice	Aporia leucodice leucodice	A.leu1	China: Xinjiang, Qinghe	46.6791	90.3756	KU921264
222	Aporia leucodice	Aporia leucodice leucodice	ALEU-KZDOP1	Tajikistan: Kunbel	37.9092	69.7819	658[0n]	This study (contaminated?)
223	Aporia leucodice leucodice	Aporia leucodice leucodice	DNAcdb0117	Tajikistan: Darvaz Mts., Peter I range, Ganishou village	39.0502	70.7924	658[0n]
224	Aporia leucodice leucodice	Aporia leucodice leucodice	DNAcdb0120	Kyrgyzstan: N. Tian Shan Mts., Tran-Ili range, Chon-Kemin Reserve	42.6912	75.8913	658[0n]
225	Aporia leucodice morosevitschae	Aporia leucodice leucodice	DNAwthAporia001	Kyrgyzstan: Ost-Kirghisien, Issyk-Kul Prov., Terskey-Alatau, E Karakol, Chonashu-Pass	42.3893	79.0616	658[0n]
226	Aporia leucodice morosevitschae	Aporia leucodice leucodice	DNAwthAporia005	Kyrgyzstan: Issyk-Kul, Terskey-Alatau, SW Karakol, Jeti-Oguz Tal	42.3784	78.2284	407[0n]
227	Aporia leucodice morosevitschae	Aporia leucodice leucodice	DNAwthAporia006	Kyrgyzstan: Issyk-Kul, Terskey-Alatau, SW Karakol, Jeti-Oguz Tal	42.3784	78.2284	658[0n]
228	Aporia leucodice morosevitschae	Aporia leucodice leucodice	DNAwthAporia007	Kyrgyzstan: Issyk-Kul, Terskey-Alatau, SW Karakol, Jeti-Oguz Tal	42.3784	78.2284	658[0n]
229	Aporia leucodice	Aporia leucodice leucodice	GCB-Ap1	Kyrgyzstan: Batken, Kuk-kul, Alai, [Uzbekistan is incorrect]	39.933	71.8454	407[0n]
230	Aporia leucodice	Aporia leucodice leucodice	GCB-Ap2	Kazakhstan: Almaty, N. Tian Shan, Kh.Kyungey Ala Too, 33 km W of Almaty, Chemolgon village	43.3708	76.6236	407[0n]
231	Aporia leucodice	Aporia leucodice leucodice	SMNS-VN11	China: Xinjiang, Tian-shan, Bayan Gol	41.8917	86.0174	658[0n]
232	Aporia leucodice	Aporia leucodice leucodice	SMNS-VN12	China: Xinjiang, Tian-shan, Bayan Gol	41.8917	86.0174	658[0n]
233	Aporia leucodice morosevitschae	Aporia leucodice morosevitschae	DNAwthAporia003	Uzbekistan: Jizzax Viloyati, Turkestansky Gebirge, 30km S Zamin, Zamin National Park	39.6554	68.3816	658[0n]
234	Aporia leucodice morosevitschae	Aporia leucodice morosevitschae	DNAwthAporia004	Kazakhstan: SW Kazakhstan, W Tien Shan, Shimkent, Aksu-Zhabakly-National Park	42.2248	70.1545	444[0n]
235	Aporia lhamo	Aporia lhamo	2022LAM01	China: Yunnan, Diqing, Deqen, Badi	27.1062	99.9672	OQ992589
236	Aporia lhamo	Aporia lhamo	2022LAM03	China: Yunnan, Diqing, Deqen, Zhaan	28.5127	98.8198	OQ992590
237	Aporia lhamo	Aporia lhamo	ALHA-CHYDE2	China: Yunnan, C12, 30 km south of Deqen	28.322	98.921	658[0n]
238	Aporia chunhaoi	Aporia lhamo chunhaoi	2020CHU01	China: Yunnan, Lijiang, Yulong, Tacheng	27.481	99.5624	OR178666
239	Aporia chunhaoi	Aporia lhamo chunhaoi	2020CHU02	China: Yunnan, Lijiang, Yulong, Tacheng	27.481	99.5624	OR178667
240	Aporia martineti	Aporia martineti	-	China: Gansu, Diebu County, Henzu	33.9155	103.958	NC_033890	NC_033890	NC_033890	NC_033890	NC_033890	NC_033890
241	Aporia martineti	Aporia martineti	2022MAR06	China: Gansu, Yuzhong county, Lanzhou	36.0495	103.868	OR178651
242	Aporia martineti	Aporia martineti	am1	not given	unknown	unknown	OR491852
243	Aporia martineti	Aporia martineti	am2	not given	unknown	unknown	OR491855
244	Aporia martineti	Aporia martineti	am3	not given	unknown	unknown	OR491860
246	Aporia martineti konbogyandaensis	Aporia martineti konbogyandaensis	AMAR-CHTML1	China: Tibet, T12, 50km east of Mi La	29.856	92.676	658[0n]	This study
247	Aporia martineti martineti	Aporia martineti martineti	2022MAR04	China: Yunnan, Lijiang, Yulong, Yulong Xueshan	27.0983	100.175	OQ992591
248	Aporia martineti martineti	Aporia martineti martineti	2022MAR07	China: Yunnan, Diqing, Weixi, Baluo	27.487	99.0362	OQ992592
249	Aporia martineti martineti	Aporia martineti martineti	AMAR-CHYZS1	China: Yunnan, C1, Zhongdian-Sanba	27.588	100.027	654[0n]	This study
250	Aporia melania nutans	Aporia melania nutans	2022MEL04	China: Yunnan, Lijiang, Yulong, Shitou	26.7967	99.4873	OQ992593
251	Aporia melania nutans	Aporia melania nutans	2022MEL05	China: Yunnan, Diqing, Zhongdian, Baishuitai	27.829	99.7104	OQ992594
252	Aporia monbeigi	Aporia monbeigi	2022MOB01	China: Yunnan, Diqing, Weixi, Badi	27.8687	98.9851	OQ992595
253	Aporia monbeigi	Aporia monbeigi	2022MOB02	China: Yunnan, Diqing, Weixi, Badi	27.8687	98.9851	OQ992596
254	Aporia monbeigi meilliensis	Aporia monbeigi meilliensis	AMON-CHYME1	China: Yunnan, Mekong valley, Deqen-Markam road	28.492	98.862	313[0n]	This study (contaminated?)
255	Aporia monbeigi monbeigi	Aporia monbeigi monbeigi	AMON-CHYWX1	China: Yunnan, Wei-xi	27.1774	99.287	658[0n]
256	Aporia monbeigi monbeigi	Aporia monbeigi monbeigi	AMON-CHYWX2	China: Yunnan, Wei-xi	27.1774	99.287	658[0n]
257	Aporia monbeigi meilliensis	Aporia monbeigi meilliensis	AMON-CHYMV1	China: Yunnan, Mekong River Valley=Lancang Jiang Valley, 12km north of Deqen Hengduan Shan	28.488	98.857	601[0n]	This study
258	Aporia nabellica	Aporia nabellica	ANAB-PKKVS1	Pakistan: Kaghan Valley, Shogran	34.6392	73.4607	658[0n]	This study
259	Aporia nabellica	Aporia nabellica	ANAB-PKKVS2	Pakistan: Kaghan Valley, Shogran	34.6392	73.4607	658[1n]
260	Aporia nishimurai	Aporia nishimurai	ANIS-CHSSS1	China: Sichuan, Ya`an-Shimian Siping-06c	29.698	102.624	638[0n]	This study
261	Aporia nishimurai nishimurai	Aporia nishimurai nishimurai	2022NIS02	China: Sichuan, Leshan, Emei Shan	29.516	103.335	OR178652
262	Aporia nishimurai nishimurai	Aporia nishimurai nishimurai	2022NIS03	China: Sichuan, Leshan, Emei Shan	29.516	103.335	OR178653
263	Aporia nishimurai shinnooka	Aporia nishimurai shinnooka	2022NIS06	China: Chongqing, Wuxi, Ningchang, Guanshan	31.4617	109.615	OR178654
264	Aporia oberthuri	Aporia oberthuri	A.obe1	China: Shaanxi, Huoditang	33.4324	108.453	KU921266			KM669309	KM669362		KM669631		KM669416	KM669527	KM669472
265	Aporia oberthuri	Aporia oberthuri	AOB-CHSHTH1	China: Shaanxi, South Taibaishan	33.9241	107.765	658[0n]
266	Aporia oberthuri	Aporia oberthuri	AOBE-CHQSX1	China: Qingling Shan, SS 210 Xi`An-Ningshan near Huo Di Tang	33.431	108.432	658[0n]
267	Aporia oberthuri	Aporia oberthuri	AOBE-CHSHQ2	China: Shaanxi, Qinling	34.048	107.861	658[0n]	This study
268	Aporia oberthuri	Aporia oberthuri	AOBE-CHSHX1	China: Shaanxi, 150km south-east of Xian, S.Qin Ling Mts	33.417	108.433	658[0n]
269	Aporia goutellei	Aporia oberthuri	APG	China and adjacent regions	-	-	-		ON216320		ON216404	ON216498		ON216586
270	Aporia oberthuri cinerea	Aporia oberthuri cinerea	2022OBT01	China: Chongqing, Wuxi, Ningchang, Guanshan	31.4617	109.615	OR178655
271	Aporia oberthuri cinerea	Aporia oberthuri cinerea	2022OBT02	China: Chongqing, Wuxi, Ningchang, Guanshan	31.4617	109.615	OR178656
272	Aporia oberthuri cinerea	Aporia oberthuri cinerea	AOBE-CHSDU1	China: Sichuan, Dujiangyan-Wenchuanb road	31.2268	103.493	622[0n]	This study
273	Aporia oberthuri cinerea	Aporia oberthuri cinerea	AOBE-CHSWD1	China: Sichuan, South-west of Dujiangyan	30.9185	103.538	624[0n]	This study
274	Aporia oberthuri oberthuri	Aporia oberthuri oberthuri	2019OBT06	China: Shaanxi, Hanzhong, Liuba	33.6176	106.921	OR883521
275	Aporia oberthuri oberthuri	Aporia oberthuri oberthuri	2020OBT05	China: Shaanxi, Ankang, Ningshan	33.3105	108.314	OR883520
276	Aporia oberthuri oberthuri	Aporia oberthuri oberthuri	2021OBT04	China: Shaanxi, Xi'an, Huxian	34.1302	108.693	OR883519
277	Mesapia peloria	Aporia peloria	-	China: Qinghai, Qilian Mountains	38.5	100	NC_033891	NC_033891	NC_033891	NC_033891	NC_033891	NC_033891
278	Mesapia peloria	Aporia peloria	M.pel1	China: Gansu, Xiahe	35.4931	101.701	KU921272		KM669595	KM669324	KM669379		KM669646		KM669431	KM669543	KM669488
279	Mesapia peloria	Aporia peloria	MP-2011-57C	China: Qinghai, Huzhu	36.8441	101.958	JQ922062			JQ924437			JX495382
280	Mesapia peloria	Aporia peloria	mp1	not given	unknown	unknown	OR491853
281	Mesapia peloria	Aporia peloria	mp2	not given	unknown	unknown	OR491857
282	Mesapia peloria	Aporia peloria	mp3	not given	unknown	unknown	OR491861
283	Mesapia peloria	Aporia peloria	MPEL-CHLAS1	China: Tibet, T2, South-East of Lhasa	29.4989	91.03	518[0n]
284	Mesapia peloria	Aporia peloria	MPEL-CHQIA1	China: Tibet, Qia La, slopes of M. Zanuk	32.4533	89.7991	367[0n]
285	Aporia potanini	Aporia potanini	A.pot1	China: Shaanxi, Taibai	34.0592	107.319	KU921267		KM669579	KM669306	KM669359		KM669628		KM669414		KM669469
286	Aporia potanini potanini	Aporia potanini	APOT-CHPBE1	China: Beijing	39.9042	116.407	551[0n]	This study
287	Aporia potanini	Aporia potanini	APOT-CHPBE2	China: Beijing	39.9042	116.407	658[0n]	This study
288	Aporia potanini	Aporia potanini	APOT-CHPBE3	China: Beijing	39.9042	116.407	642[0n]
289	Aporia potanini huanghaoi	Aporia potanini huanghaoi	2022PTN02	China: Beijing, Mentougou, Qingshui, Dongling Shan	40.0343	115.462	OR178658
290	Aporia potanini intercostata	Aporia potanini intercostata	-	Unpublished	-	-	NC_025273	NC_025273	NC_025273	NC_025273	NC_025273	NC_025273
291	Aporia potanini intercostata	Aporia potanini intercostata	2022PTN01	China: Shaanxi, Baoji, Fengxian, Hekou	33.8328	106.699	OR178657
292	Aporia potanini potanini	Aporia potanini potanini	2015POT05	China: Shaanxi, Baoji, Weibin, Yindongxia	34.2599	107.038	OR883516
293	Aporia potanini potanini	Aporia potanini potanini	2016POT04	China: Shaanxi, Weinan, Huaxian, Dongjianyu	34.3492	109.691	OR883515
294	Aporia potanini potanini	Aporia potanini potanini	2020POT03	China: Shaanxi, Xi'an, Huxian, Laoyu	34.113	108.626	OR883514
295	Aporia procris	Aporia procris	APRO-CHSWB1	China: Sichuan, Wenchuan-Barkam, 5 km west of Lixian	31.416	103.156	658[0n]	This study
296	Aporia procris	Aporia procris	APRO-CHYNR2	China: Yunnan, C7bis, km 2111 road 214	27.422	99.953	658[0n]
297	Aporia procris	Aporia procris	APRO-CHYZS1	China: Yunnan, Zhongdian-Sanba	27.588	100.027	658[0n]	This study
298	Aporia procris	Aporia procris	JC1	China: Sichuan, Jinchuan	31.476	102.063	-			OR146971
299	Aporia procris	Aporia procris	JC2	China: Sichuan, Jinchuan	31.476	102.063	-			OR146972
300	Aporia procris	Aporia procris	JC3	China: Sichuan, Jinchuan	31.476	102.063	-			OR146973
301	Aporia procris	Aporia procris	SGN1	China: Sichuan, Mt. Siguniang	31.1104	102.902	-			OR146970
302	Aporia procris	Aporia procris	YL1	China: Sichuan, Mt. Yala	30.5292	101.619	-			OR146967
303	Aporia procris	Aporia procris	YL2	China: Sichuan, Mt. Yala	30.5292	101.619	-			OR146968
304	Aporia procris	Aporia procris	YL3	China: Sichuan, Mt. Yala	30.5292	101.619	-			OR146969
306	Aporia procris lancangica	Aporia procris lancangica	2022PRO04	China: Yunnan, Diqing, Deqen, Cizhong	28.0248	98.9066	OQ992601
307	Aporia procris lancangica	Aporia procris lancangica	APRO-CHYMV1	China: Yunnan, Mekong River Valley=Lancang Jiang Valley, 12km north Deqen Hengduan Shan	28.488	98.857	658[0n]	This study
308	Aporia procris nyanchuensis	Aporia procris nyanchuensis	APRO-CHTNV1	China: Tibet, T11a, Nymchi Valley env. Giamda	29.9367	93.1463	658[0n]	This study
309	Aporia procris nyanchuensis	Aporia procris nyanchuensis	APRO-CHTNV2	China: Tibet, Nymchi Valley, env. Giamda	29.9367	93.1463	311[0n]	This study
310	Aporia procris procris	Aporia procris procris	2022PRO02	China: Yunnan, Lijiang, Yulong, Yulong Xueshan	27.0983	100.175	OQ992602
311	Aporia procris procris	Aporia procris procris	2022PRO03	China: Yunnan, Lijiang, Yulong, Yulong Xueshan	27.0983	100.175	OQ992603
312	Aporia procris procris	Aporia procris procris	APRO-CHSKN1	China: Sichuan, Kanding 10 km	30.133	101.85	658[0n]
313	Aporia procris procris	Aporia procris procris	APRO-CHSKN2	China: Sichuan, 30 km north-west of Maoxian	31.75	103.7	658[0n]	This study
314	Aporia procris sinensis	Aporia procris sinensis	2018PRO05	China: Qinghai, Haidong, Xunhua, Xichanggou	35.702	102.523	OR883522
315	Aporia procris sinensis	Aporia procris sinensis	2018PRO06	China: Qinghai, Haidong, Xunhua, Xichanggou	35.702	102.523	OR883523
316	Aporia signana	Aporia signana	ASIG-CHSRW1	China: Sichuan, Wenchuan-Barkam Lixiam road	31.383	103.083	658[0n]	This study
318	Aporia leucodice	Aporia soracta sara	ALEU-NPDOD1	Nepal: Dolpo District near Likhu	29.04	82.7077	658[0n]
319	Aporia leucodice/soracta	Aporia soracta sara	ALEU-NPDOD2	Nepal: Western, Dolpo District, Likhu	29.04	82.7077	658[0n]
320	Aporia leucodice/soracta	Aporia soracta sara	ALEU-NPDOD3	Nepal: Western, Dolpo District, Likhu	29.04	82.7077	658[0n]	This study
321	Aporia soracta	Aporia soracta soracta	AF-VN08	India: Himachal Pradesh, W. Himalayas, Pirpandzhal range, Manali village	32.2574	77.1748	658[0n]
322	Aporia leucodice soracta	Aporia soracta soracta	DNAcdb0128	India: Himachal Pradesh, West Himalayas, Manali	32.2574	77.1748	407[0n]
323	Aporia leucodice	Aporia soracta soracta	DNAcdb0129	India: Uttarakhand, Garhwal Himal, Badarinath	30.7394	79.4941	604[1n]
324	Aporia leucodice	Aporia soracta soracta	GCB-Ap7	India: Himachal Pradesh, W. Himalayas, Pirpandzhal range, Manali village	32.2432	77.1892	658[0n]
325	Aporia tayensis	Aporia tayensis	ATAY-CHSDD1	China: Sichuan, Dayi district, 23 km north of Huashuiwan	30.717	103.248	617[0n]	This study
326	Aporia tayensis siyaoi	Aporia tayensis siyaoi	2022TAY01	China: Gansu, Longnan, Kangxian	33.1273	105.398	OR178664
327	Aporia tayensis siyaoi	Aporia tayensis siyaoi	2022TAY02	China: Gansu, Longnan, Kangxian	33.1273	105.398	OR178665
328	Aporia tsinglingica	Aporia tsinglingica	2022TSL01	China: Shaanxi, Hanzhong, Yangxian, Huayang	33.5896	107.543	OR178659
329	Aporia tsinglingica	Aporia tsinglingica	2022TSL02	China: Shaanxi, Baoji, Fengxian, Hekou	33.8328	106.699	OR178660
330	Aporia tsillingica	Aporia tsinglingica	ATSI-CHQSH1	China: Qingling Shan, SS 316 Tianshui-Hanzhong,10km south-west of Miaotaizi	33.652	106.762	630[14n]	This study
331	Aporia uedai	Aporia uedai	2022UED01	China: Yunnan, Diqing, Deqen, Zhaan	28.5127	98.8198	OQ992604
332	Aporia uedai	Aporia uedai	AUED-CHYDE1	China: Yunnan, C12, 30 km south of Deqen	28.322	98.921	658[0n]
